# Supplementary material for: Association of Thoroughbred Racehorse Workloads and Rest Practices with Trainer Success
Source: Animals (Basel). 2021 Nov 1;11(11):3130. doi: 10.3390/ani11113130 (PMC8614314; doi:10.3390/ani11113130)
Supplement: Supplementary file 1 [file animals-11-03130-s001.zip]

Archive with 4 entries (4 files):
- Supplementary figure S1.pdf
- SupplementaryTable S1.xlsx
- SupplementaryTable S2.xlsx
- Supplemetary methods_S1.pdf
