# Supplementary material for: Association of Thoroughbred Racehorse Workloads and Rest Practices with Trainer Success
Source: Animals (Basel). 2021 Nov 1;11(11):3130. doi: 10.3390/ani11113130 (PMC8614314; doi:10.3390/ani11113130)
Supplement: Supplementary file 1 [file animals-11-03130-s001.zip › SupplementaryTable S1.xlsx]

## Sheet: Sheet1
Supplementary Table S1 Univariable regression models of career and previous season trainer success outcomes from 66 surveyed Victorian thoroughbred trainers. Wins and places were analysed as negative binomial models for the number of wins/places with an exposure variable of the number of starts and presented as exponentiated coefficients to show IRR's and their associated 95% Confidence in-terval…
	Performance Outcomes
	Career															Last season
	Wins					Places					Prizemoney per start					Wins					Places					Prizemoney per start
Trainer variables	IRR	95% CI			p-value	IRR	95% CI			p-value	Coefficent	95% CI			p-value	IRR	95% CI			p-value	IRR	95% CI			p-value	Coefficent	95% CI			p-value
Licence
Class A	(reference)
General	0.895834	0.771052	,	0.05	0.19	0.941765	0.843665	,	1.05127	0.29	-0.46	-0.91	,	-0.02	0.04	1.01005	0.826959	,	1.23368	0.94	1.04081	0.904837	,	1.1853	0.58	-5.22	-8.46	,	-1.98	<0.01
Restricted	0.67032	0.516851	,	-0.14	<0.01	0.740818	0.631284	,	0.869358	<0.01	-1.18	-1.63	,	-0.72	<0.01	0.869358	0.657047	,	1.16183	0.35	0.778801	0.625002	,	0.980199	0.03	-7.97	-11.25	,	-4.69	<0.01
Regional classification
Metropolitan	(reference)
Provincial	0.843665	0.697676	,	0.02	0.09	0.904837	0.794534	,	1.03045	0.13	-0.54	-1.01	,	-0.08	0.02	0.869358	0.71177	,	1.06184	0.16	0.932394	0.802519	,	1.08329	0.35	-3.33	-6.57	,	-0.1	0.04
Country	0.704688	0.537944	,	-0.08	0.01	0.786628	0.650509	,	0.951229	0.01	-0.89	-1.51	,	-0.27	0.01	0.895834	0.637628	,	1.2586	0.51	0.794534	0.631284	,	1	0.05	-8.5	-12.76	,	-4.24	<0.01
Number of horsesa	1.17351	1.05127	,	0.27	<0.01	1.1275	1.05127	,	1.19722	<0.01	0.5	0.4	,	0.6	<0.01	1.1275	1.01005	,	1.27125	0.04	1.1275	1.0202	,	1.24608	0.02	2.95	2.06	,	3.83	<0.01
Workload Variables
Progressive:
Progressive workload levels (clusters)
1. Moderate workload	(reference)
2. High volume, slower speed gallops	0.71177	0.491644	,	1.03045	0.07	0.860708	0.683861	,	1.09417	0.23	0.472367	0.239309	,	0.932394	0.03	0.802519	0.501576	,	1.27125	0.35	0.843665	0.606531	,	1.17351	0.3	-3.15	-8.35	,	2.05	0.23
3. Fast & Light	0.860708	0.71177	,	1.04081	0.12	0.923116	0.810584	,	1.05127	0.22	0.786628	0.506617	,	1.23368	0.29	0.932394	0.763379	,	1.15027	0.51	0.980199	0.826959	,	1.16183	0.83	-1.79	-5.03	,	1.46	0.28
Time in fast phase	1	0.951229	,	1.05127	0.9	1.01005	0.980199	,	1.04081	0.51	1	0.895834	,	1.1275	0.93	0.103312	0.0728029	,	0.145148	<0.01	1.0202	0.980199	,	1.07251	0.33	-0.13	-0.98	,	0.72	0.76
Timeto trial	1.03045	0.960789	,	1.09417	0.43	1.0202	0.970446	,	1.06184	0.41	0.970446	0.83527	,	1.11628	0.62	1.01005	0.941765	,	1.08329	0.77	1.01005	0.951229	,	1.06184	0.84	-0.29	-1.31	,	0.72	0.57
Cumulative program distanceb x	1.1275	1.05127	,	1.19722	<0.01	1.07251	1.03045	,	1.11628	<0.01	1.23368	1.06184	,	1.41907	0.01	1.16183	1.03045	,	1.29693	0.01	1.08329	1.0202	,	1.15027	0.01	1.19	0.11	,	2.26	0.03
Cumulative program distanceb x2	0.99005	0.99005	,	1	<0.01	1	1	,	1	<0.01	0.99005	0.980199	,	1	<0.01	0.99005	0.99005	,	1	0.02	1	0.99005	,	1	0.01	-0.05	-0.09	,	0	0.04
Total distance at: (m/s§)
13.3-14.3± x	1.06184	1.01005	,	1.11628	0.01	1.05127	1.0202	,	1.08329	<0.01	0.08	-0.06	,	0.22	0.25	1.11628	1.01005	,	1.23368	0.03	1.06184	1.01005	,	1.10517	0.02	0.85	-0.15	,	1.85	0.1
13.3-14.3± x2	1	0.99005	,	1	<0.01	1	1	,	1	<0.01	-0.01	-0.01	,	0	0.09	0.99005	0.980199	,	1	0.03	1	0.99005	,	1	<0.01	-0.05	-0.1	,	0	0.07
14.4- 15.4 ± x	0.755784	0.343009	,	1.64872	0.48	0.786628	0.472367	,	1.30996	0.35	-2.11	-4.79	,	0.57	0.12	0.818731	0.275271	,	2.43513	0.72	0.29523	0.0953692	,	0.904837	0.03	-17.33	-36.06	,	1.4	0.07
14.4- 15.4 ± x2	1.23368	0.810584	,	1.87761	0.34	1.1853	0.913931	,	1.55271	0.2	1.33	-0.25	,	2.91	0.1	1.16183	0.637628	,	2.09594	0.63	1.89648	1.03045	,	3.52542	0.04	10.53	-0.5	,	21.57	0.06
15.5-16.7± x	1.17351	1.05127	,	1.32313	0.01	1.07251	1	,	1.15027	0.04	0.33	0.02	,	0.63	0.03	1.05127	0.895834	,	1.2214	0.56	1.04081	0.904837	,	1.19722	0.54	1.27	-0.92	,	3.46	0.25
15.5-16.7± x2	0.980199	0.960789	,	0.99005	0.01	0.99005	0.980199	,	1	0.02	-0.04	-0.08	,	0	0.03	0.99005	0.970446	,	1.01005	0.45	0.99005	0.980199	,	1.01005	0.41	-0.14	-0.42	,	0.14	0.32
16.8+± x	1.20925	1.01005	,	1.44773	0.03	1.1275	0.99005	,	1.29693	0.08	0.48	-0.13	,	1.09	0.12	1.08329	0.852144	,	1.39097	0.52	1.10517	0.932394	,	1.32313	0.23	3.43	-0.81	,	7.67	0.11
16.8+± x2	0.970446	0.951229	,	1	0.06	0.99005	0.960789	,	1.01005	0.19	-0.06	-0.17	,	0.04	0.24	0.99005	0.960789	,	1.03045	0.71	0.99005	0.960789	,	1.0202	0.45	-0.37	-1.11	,	0.36	0.32
Average weekly distance at: (m/s §)
>13.3m/s x	1.55271	0.941765	,	2.58571	0.09	1.23368	0.895834	,	1.69893	0.2	0.52	-0.67	,	1.71	0.38	1.43333	0.810584	,	2.53451	0.22	1.06184	0.718924	,	1.56831	0.75	6.85	-1.42	,	15.13	0.1
>13.3m/s x2	0.895834	0.794534	,	1.01005	0.06	0.941765	0.878095	,	1.0202	0.17	-0.14	-0.42	,	0.14	0.31	0.913931	0.786628	,	1.05127	0.2	0.980199	0.88692	,	1.07251	0.61	-1.39	-3.34	,	0.56	0.16
13.3-14.3	0.941765	0.810584	,	1.09417	0.41	0.951229	0.860708	,	1.06184	0.41	-0.21	-0.54	,	0.11	0.2	0.932394	0.771052	,	1.13883	0.51	0.941765	0.83527	,	1.06184	0.34	0.09	-2.3	,	2.48	0.94
14.4- 15.4	1.1853	0.444858	,	3.15819	0.74	1.15027	0.554327	,	2.36316	0.71	-0.03	-4.77	,	4.7	0.99	1.23368	0.463013	,	3.28708	0.67	0.414783	0.0713613	,	2.4109	0.33	-1.89	-35.21	,	31.42	0.91
15.5-16.7	1.04081	0.794534	,	1.34986	0.78	1	0.83527	,	1.19722	0.99	0.25	-0.39	,	0.9	0.44	0.980199	0.71177	,	1.34986	0.9	0.970446	0.740818	,	1.27125	0.83	2.94	-1.62	,	7.51	0.2
16.8+	1.49182	1.0202	,	2.18147	0.04	1.39097	1.10517	,	1.75067	<0.01	1.01	-0.34	,	2.35	0.14	1.36343	0.923116	,	1.99372	0.11	1.41907	1.08329	,	1.85893	0.01	9.82	0.5	,	19.15	0.04
Race-fit:
Maintenance workload levels (clusters)
(1) Low Volume	(reference)
(2) Medium Volume	1.07251	0.852144	,	1.36343	0.54	1	0.860708	,	1.16183	0.98	-0.06	-0.62	,	0.5	0.83	1.08329	0.860708	,	1.37713	0.49	0.951229	0.810584	,	1.1275	0.59	2.21	-1.64	,	6.06	0.26
(3) Medium Volume + greater fast	1.07251	0.802519	,	1.44773	0.63	1.05127	0.88692	,	1.24608	0.58	0.17	-0.52	,	0.86	0.63	1.20925	0.913931	,	1.58407	0.18	1.04081	0.860708	,	1.2586	0.69	4.66	-0.35	,	9.68	0.07
(4) High Volume	1.05127	0.778801	,	1.41907	0.74	1.05127	0.83527	,	1.30996	0.68	0.11	-0.75	,	0.96	0.81	0.878095	0.548812	,	1.40495	0.59	0.941765	0.67032	,	1.30996	0.71	2.36	-3.55	,	8.28	0.43
Ranking x	2.22554	0.631284	,	7.84597	0.21	1.10517	0.467666	,	2.6117	0.82	0.64	-2.52	,	3.79	0.69	3.42123	0.878095	,	13.4637	0.08	1.1275	0.386741	,	3.25437	0.83	12.09	-9.88	,	34.06	0.28
Ranking x2	0.458406	0.15259	,	1.37713	0.16	0.904837	0.414783	,	1.97388	0.81	-0.51	-3.38	,	2.36	0.72	0.301194	0.079659	,	1.15027	0.08	0.860708	0.304221	,	2.4109	0.77	-8.4	-28.36	,	11.55	0.4
Frequency of racing± (weeks between starts) x	3.78104	1.47698	,	9.58309	0.01	1.69893	1.04081	,	2.77319	0.03	2.15	0.27	,	4.02	0.03	4.09596	1.46228	,	11.473	0.01	1.97388	0.980199	,	3.9749	0.06	16.35	2.99	,	29.72	0.02
Frequency of racing± (weeks between starts) x2	0.786628	0.66365	,	0.932394	<0.01	0.904837	0.826959	,	1	0.04	-0.37	-0.72	,	-0.01	0.04	0.771052	0.637628	,	0.923116	<0.01	0.869358	0.763379	,	1	0.04	-3.19	-5.73	,	-0.66	0.01
Rest period factors
Frequency/year	1.08329	0.941765	,	1.24608	0.24	1.05127	0.960789	,	1.15027	0.25	0.24	-0.07	,	0.55	0.13	1.06184	0.923116	,	0.2	0.37	0.970446	0.869358	,	1.08329	0.55	2.35	0.23	,	4.46	0.03
length (weeks)	0.932394	0.88692	,	0.980199	0.01	0.960789	0.932394	,	0.99005	0.01	-0.13	-0.21	,	-0.04	0.01	0.970446	0.923116	,	0.03	0.31	0.970446	0.941765	,	1	0.07	-0.81	-1.46	,	-0.16	0.01
Track surface type use prior to racing:
Don't race on surfaces if not used in training	(reference)
Will only have trial or occassional gallop on racing surfaces	0.904837	0.704688	,	1.16183	0.44	0.960789	0.810584	,	1.13883	0.64	-0.3	-0.82	,	0.22	0.25	0.923116	0.704688	,	0.18	0.54	0.970446	0.778801	,	1.20925	0.77	0.07	-3.77	,	3.9	0.97
Will race on surfaces not used in regular training	1.2586	1.04081	,	1.52196	0.02	1.17351	1.03045	,	1.34986	0.02	0.28	-0.21	,	0.78	0.25	0.960789	0.771052	,	0.18	0.71	1.09417	0.941765	,	1.28403	0.25	1.71	-1.94	,	5.37	0.35
a Natural log transformed
b Per 1000 m
x and x2 terms refer to quadratic transformations
