# Supplementary material for: Association of Thoroughbred Racehorse Workloads and Rest Practices with Trainer Success
Source: Animals (Basel). 2021 Nov 1;11(11):3130. doi: 10.3390/ani11113130 (PMC8614314; doi:10.3390/ani11113130)
Supplement: Supplementary file 1 [file animals-11-03130-s001.zip › SupplementaryTable S2.xlsx]

## Sheet: Sheet1
Table S2. Previous season trainer success outcomes as wins, places and prizemoney per start (log trans-formed) according to monthly distances galloped by subsets of horses within each training stable based on intended race distance from short to long distance (sprint/middle/stayer) and elite horses from a surveyed cohort of 66 Thoroughbred trainers in Victoria, Australia.
	Sprint															Middle distance															Staying horses															Elite horses
		Wins				Places					Prize money per start						Wins				Places					Prize money per start						Wins				Places					Prize money per start						Wins
	IRR	95% CI			p-value	IRR	95% CI			p-value	Coefficient	95% CI			p-value	IRR	95% CI			p-value	IRR	95% CI			p-value	Coefficient	95% CI			p-value	IRR	95% CI			p-value	IRR	95% CI			p-value	Coefficient	95% CI			p-value	IRR	95% CI
Number of horses+	1.03045	0.802519	,	1.30996	0.83	0.99005	0.904837	,	1.07251	0.76	633.28	-1763.75	,	0.59	0.59	1.2586	1.09417	,	1.46228	<0.01	1.11628	1.03045	,	1.19722	<0.01	2226.8	172.82	,	0.03	0.03	1.01005	0.843665	,	1.19722	0.94	1.06184	0.951229	,	1.1853	0.29	4154.98	116.96	,	0.04	0.04	1.47698	0.932394	,	2.33965
Total monthly distance at (m/s): Linear predictors
>13.3	1.01005	0.980199	,	1.04081	0.5	1.01005	0.99005	,	1.03045	0.52	81.35	-372.38	,	535.07	0.71	1.0202	0.99005	,	1.04081	0.18	1.01005	1	,	1.03045	0.12	81.82	-193.64	,	357.29	0.54	1.0202	1	,	1.03045	0.11	1.01005	1	,	1.03045	0.13	219.49	-366.52	,	805.49	0.45	1.08329	1	,	1.1853
13.3-14.3	1.03045	0.99005	,	1.06184	0.17	1.01005	0.99005	,	1.03045	0.3	157.46	-360.54	,	675.45	0.54	1.01005	0.970446	,	1.04081	0.7	1.01005	0.980199	,	1.03045	0.63	-4.77	-384.96	,	375.42	0.98	1.0202	0.99005	,	1.04081	0.2	1.0202	1	,	1.04081	0.02	268.3	-489.6	,	1026.2	0.48	1	0.904837	,	1.09417
14.4- 15.4																		,													0.980199	0.941765	,	1.01005	0.22	0.951229	0.923116	,	0.980199	<0.01	-262.97	-6601.84	,	6075.9	0.93	1.13883	1.08329	,	1.20925
15.5-16.7	1.04081	0.951229	,	1.1275	0.42	1.01005	0.980199	,	1.04081	0.52	15.04	-738.88	,	768.97	0.97	1.03045	1	,	1.07251	0.08	1.0202	1	,	1.04081	0.1	189.19	-298.37	,	676.76	0.43	0.99005	0.932394	,	1.05127	0.8	0.99005	0.951229	,	1.04081	0.75	627.31	-811.13	,	2065.75	0.38	1.08329	0.923116	,	1.27125
16.8+	1.01005	0.960789	,	1.05127	0.83	1.01005	0.99005	,	1.03045	0.54	185.41	-674.65	,	1045.48	0.66	1.0202	0.980199	,	1.07251	0.3	1.03045	0.99005	,	1.06184	0.11	224.59	-607.36	,	1056.54	0.58	1.05127	1.0202	,	1.08329	<0.01	1.01005	0.960789	,	1.07251	0.72	-277.41	-1784.85	,	1230.04	0.71	1.10517	0.878095	,	1.37713
Quadtratic transformations
>13.3 x	0.970446	0.771052	,	1.20925	0.78	0.941765	0.843665	,	1.04081	0.24	-815.72	-2747.59	,	1116.15	0.39	1.15027	0.980199	,	1.33643	0.08	1.04081	0.951229	,	1.13883	0.35	487.35	-838.85	,	1813.55	0.45	1.01005	0.932394	,	1.09417	0.81	1.01005	0.960789	,	1.06184	0.66	1448.39	-635.86	,	3532.64	0.17	1.33643	0.778801	,	2.29332
>13.3 x2	1	0.99005	,	1.01005	0.67	1	1	,	1.01005	0.14	49.57	-54.18	,	153.33	0.33	1	0.99005	,	1	0.1	1	1	,	1	0.48	-15.83	-66.41	,	34.76	0.52	1	1	,	1	0.86	1	1	,	1	0.99	-36.87	-96.92	,	23.18	0.22	0.99005	0.970446	,	1.0202
13.3-14.3 x	1.03045	0.869358	,	1.2214	0.69	0.960789	0.904837	,	1.0202	0.23	-579.75	-2011.77	,	852.27	0.41	1	0.88692	,	1.1275	0.94	0.980199	0.913931	,	1.04081	0.51	158.24	-1264.11	,	1580.59	0.82	1.05127	0.980199	,	1.1275	0.19	1.03045	0.980199	,	1.08329	0.26	1129.94	-885.46	,	3145.34	0.26	0.980199	0.71177	,	1.36343
13.3-14.3 x2	1	0.99005	,	1.01005	0.91	1	1	,	1.01005	0.05	73.67	-59.83	,	207.16	0.26	1	0.99005	,	1.01005	0.83	1	1	,	1.01005	0.34	-11.92	-111.95	,	88.11	0.81	1	1	,	1	0.23	1	1	,	1	0.67	-36.94	-116.98	,	43.09	0.36	1	0.980199	,	1.03045
14.4- 15.4 x																																														2.36316	2.03399	,	2.7456
14.4- 15.4 x2																																														0.932394	0.913931	,	0.941765
15.5-16.7 x	1.20925	0.932394	,	1.55271	0.15	1.0202	0.923116	,	1.1275	0.71	1482.19	-948.99	,	3913.37	0.22	1.08329	0.951229	,	1.2214	0.22	1.04081	0.960789	,	1.1275	0.33	-14.35	-1423.96	,	1395.26	0.98	0.852144	0.778801	,	0.941765	<0.01	0.923116	0.83527	,	1.03045	0.15	1001.01	-2681.4	,	4683.41	0.58	1.69893	1.1853	,	2.4109
15.5-16.7 x2	0.970446	0.941765	,	1.01005	0.14	1	0.980199	,	1.01005	0.84	-247.75	-638.58	,	143.09	0.2	1	0.99005	,	1	0.34	1	0.99005	,	1	0.48	16.76	-91.82	,	125.35	0.75	1.01005	1.01005	,	1.0202	<0.01	1.01005	1	,	1.01005	0.09	-30.72	-308.66	,	247.22	0.82	0.941765	0.904837	,	0.99005
16.8+ x	1.07251	0.88692	,	1.29693	0.48	1.0202	0.932394	,	1.11628	0.63	1836.36	-452.08	,	4124.81	0.11	1.11628	1.0202	,	1.23368	0.02	1.07251	0.99005	,	1.16183	0.07	1499.94	-1004.65	,	4004.54	0.23	1.15027	1.06184	,	1.2586	<0.01	1.17351	1.08329	,	1.27125	<0.01	-90.6	-5126.29	,	4945.09	0.97	1.49182	1.0202	,	2.15977
16.8+ x2	0.99005	0.970446	,	1.01005	0.4	1	0.99005	,	1.01005	0.67	-279.19	-639.58	,	81.19	0.12	0.980199	0.970446	,	0.99005	<0.01	0.99005	0.980199	,	1	0.1	-262.85	-749.91	,	224.22	0.27	0.99005	0.99005	,	1	0.01	0.99005	0.980199	,	0.99005	<0.01	-14.74	-393.27	,	363.79	0.94	0.941765	0.904837	,	0.99005
+ natural log transformed predictor variable
[truncated: 11 more columns]
